# Supplementary material for: Genome-Wide Identification and Expression Analysis of the ALDH Gene Family in Sinonovacula constricta Bivalve in Response to Acute Hypersaline Stress
Source: Animals (Basel). 2024 Dec 30;15(1):64. doi: 10.3390/ani15010064 (PMC11718799; doi:10.3390/ani15010064)
Supplement: Supplementary file 1 [file animals-15-00064-s001.zip]

Archive with 1 entries (1 files):
- Figure S1.Multiple sequence alignment diagram.png
